# Supplementary material for: All-in-One Sustainable Thread Biosensor for Chemiluminescence Smartphone Detection of Lactate in Sweat
Source: Biosensors (Basel). 2025 Aug 13;15(8):530. doi: 10.3390/bios15080530 (PMC12384807; doi:10.3390/bios15080530)
Supplement: Supplementary file 1 [file biosensors-15-00530-s001.zip]

Archive with 1 entries (1 files):
- biosensors-3780295-supplementary.pdf
